# Supplementary material for: A Ten-Minute Bioassay to Test Metal Toxicity with the Freshwater Flagellate Euglena agilis
Source: Biology (Basel). 2022 Nov 5;11(11):1618. doi: 10.3390/biology11111618 (PMC9687118; doi:10.3390/biology11111618)
Supplement: Supplementary file 1 [file biology-11-01618-s001.zip]

Archive with 1 entries (1 files):
- biology-1983029-supplementary.pdf
